# Supplementary material for: Correction: Mutational Analysis of the Ve1 Immune Receptor That Mediates Verticillium Resistance in Tomato
Source: PLoS One. 2019 Jul 23;14(7):e0220402. doi: 10.1371/journal.pone.0220402 (PMC6650063; doi:10.1371/journal.pone.0220402)
Supplement: S1 File — (ZIP) [file pone.0220402.s001.zip]

Archive with 4 entries (4 files):
- ExxxLx control.jpg
- ExxxLx.jpg
- GXXXG.JPG
- Key to Uncropped Images.docx
